# Supplementary material for: Characterisation of Cooked Cheese Flavour: Non-Volatile Components
Source: Foods. 2023 Oct 12;12(20):3749. doi: 10.3390/foods12203749 (PMC10606102; doi:10.3390/foods12203749)
Supplement: Supplementary file 1 [file foods-12-03749-s001.zip]

Archive with 1 entries (1 files):
- foods-2614650-supplementary.pdf
